# Supplementary material for: Mixture Deconvolution with Massively Parallel Sequencing Data: Microhaplotypes Versus Short Tandem Repeats
Source: Genes (Basel). 2025 Sep 18;16(9):1105. doi: 10.3390/genes16091105 (PMC12470170; doi:10.3390/genes16091105)
Supplement: Supplementary file 1 [file genes-16-01105-s001.zip]

Archive with 4 entries (4 files):
- SupplementaryTables_revised.xlsx
- Supplementary Figure.pdf
- Supplementary File S1.ini
- Supplementary File S2.ini
