# Supplementary material for: Mixture Deconvolution with Massively Parallel Sequencing Data: Microhaplotypes Versus Short Tandem Repeats
Source: Genes (Basel). 2025 Sep 18;16(9):1105. doi: 10.3390/genes16091105 (PMC12470170; doi:10.3390/genes16091105)
Supplement: Supplementary file 1 [file genes-16-01105-s001.zip › Supplementary File S2.ini]

[D1S1656]

chr = chr1
start = 230769615
stop = 230769683
flank_up_length = 20
flank_down_length = 14
unit_length = 4
strand = f
subtract = 0.0
mism_up = 2
mism_down = 2
min_reads = 30
max_num_unique = 6
min_frac_genotype = 0.7
hetero_balance = 0.25,0.75
min_frac_profile = 0.02
max_reads_unique_not_called = 0.1
noise_filter = 0.01
ignore_pos = 230769603,230769691.1C,230769687,230769689,230769691-230769692,230769694.1T,230769615,230769600,230769697
min_unex = 15
nomenclature =  TCTA[+]
		CCTA[+]TCTA[+]
		CCTA[+]TCTA[+]TCA[+]TCTA[+]
		TCTA[+]GCTA[+]TCTA[+]
		CTTA[+]TCTA[+]


[D2S441]

chr = chr2
start = 68011946
stop = 68011994
flank_up_length = 15
flank_down_length = 15
unit_length = 4
strand = f
subtract = 0.0
mism_up = 2
mism_down = 2
min_reads = 30
max_num_unique = 6
min_frac_genotype = 0.7
hetero_balance = 0.25,0.75
min_frac_profile = 0.02
max_reads_unique_not_called = 0.06
noise_filter = 0.01
ignore_pos = 68011941,68012031.1A,68012006,68011933,68011998
min_unex = 15
nomenclature =  TCTA[+]
		TCTA[+]TTTA[+]TCTA[+]
		TCTA[+]TCTG[+]TCTA[+]
		TCTA[+]TCA[+]TCTA[+]
		A[+]TCTA[+]
		TCTA[+]TGTA[+]TCTA[+]

[D2S1338]

chr = chr2
start = 218014858
stop = 218014950
flank_up_length = 12
flank_down_length = 15
unit_length = 4
strand = f
subtract = 0.0
mism_up = 2
mism_down = 2
min_reads = 30
max_num_unique = 6
min_frac_genotype = 0.7
hetero_balance = 0.25,0.75
min_frac_profile = 0.02
max_reads_unique_not_called = 0.15
noise_filter = 0.01
ignore_pos = 218014853.1G,218014968,218014962,218014954,218014960,218014856,218014963,218014854,218014852
min_unex = 15
nomenclature =  GGAA[+]GGAC[+]GGAA[+]GGCA[+]
                GGAA[+]GGAC[1]GGAA[+]GGCA[+]
		GGAA[+]GGCA[+]
		GGAA[+]GGGA[+]GGCA[+]
		GGAA[+]GAAA[+]GGAA[+]GGCA[+]

[D3S1358]

chr = chr3
start = 45540738
stop = 45540802
flank_up_length = 5
flank_down_length = 25
unit_length = 4
strand = f
subtract = 0.0
mism_up = 0
mism_down = 2
min_reads = 30
max_num_unique = 6
min_frac_genotype = 0.7
hetero_balance = 0.25,0.75
min_frac_profile = 0.02
max_reads_unique_not_called = 0.15
noise_filter = 0.01
ignore_pos = 45540826,45540810-45540811,45540814,45540826.1T,45540820,45540818
min_unex = 15
nomenclature =  TCTA[+]TCTG[+]TCTA[+]
                TCTA[+]TCTG[+]TCTC[1]TCTA[+]  


[D4S2408]

chr = chr4
start = 31302797
stop = 31302833
flank_up_length = 10
flank_down_length = 10
unit_length = 4
strand = f
subtract = 0.0
mism_up = 1
mism_down = 1
min_reads = 100
max_num_unique = 6
min_frac_genotype = 0.7
hetero_balance = 0.25,0.75
min_frac_profile = 0.02
max_reads_unique_not_called = 0.07
noise_filter = 0.01
ignore_pos = 31302746.1A,31302749.1T,31302754.1A,31302845,31302837,31302790-31302791
min_unex = 15
nomenclature =  ATCT[+]
		ATCT[+]GTCT[+]ATCT[+]
		ATCT[+]ATTT[+]ATCT[+]


[D5S818]

chr = chr5
start = 123775555
stop = 123775599
flank_up_length = 15
flank_down_length = 12
unit_length = 4
strand = f
subtract = 0.0
mism_up = 2
mism_down = 2
min_reads = 30
max_num_unique = 6
min_frac_genotype = 0.7
hetero_balance = 0.25,0.75
min_frac_profile = 0.02
max_reads_unique_not_called = 0.13
noise_filter = 0.01
ignore_pos = 123775529,123775531.1T,123775542,123775602,123775553,123775555
min_unex = 15
rs_info = chr5:123775552:rs73801920:CA
nomenclature =  ATCT[+]
		ATCT[+]ATGT[+]ATCT[+]


[D6S1043]

chr = chr6
start = 91740224
stop = 91740272
flank_up_length = 12
flank_down_length = 15
unit_length = 4
strand = f
subtract = 0.0
mism_up = 2
mism_down = 1
min_reads = 30
max_num_unique = 6
min_frac_genotype = 0.7
hetero_balance = 0.25,0.75
min_frac_profile = 0.02
max_reads_unique_not_called = 0.13
noise_filter = 0.01
ignore_pos = 91740214.1C,91740222,91740215
min_unex = 15
nomenclature =  ATCT[+]
		ATCT[+]ATGT[+]ATCT[+]ATGT[+]ATCT[+]
		ATCT[+]ATGT[+]ATCT[+]
		ATCT[+]ATGT[+]ATCT[+]ATC[+]ATCT[+]

[D7S820]

chr = chr7
start = 84160225
stop = 84160277
flank_up_length = 15
flank_down_length = 15
unit_length = 4
strand = f
subtract = 0.0
mism_up = 2
mism_down = 3
min_reads = 50
max_num_unique = 6
min_frac_genotype = 0.7
hetero_balance = 0.25,0.75
min_frac_profile = 0.02
max_reads_unique_not_called = 0.10
noise_filter = 0.01
ignore_pos = 84160200.1A,84160203-84160205,84160212.1A,84160213.1A,84160215.1A,84160216.1A,84160223,84160225,84160285,84160289,84160287
min_unex = 15
rs_info = chr7:84160286:rs16887642:GA
nomenclature =  TATC[+]
		TATC[+]T[+]
		TATC[+]TGTC[+]TATC[+]
		TATC[+]TACC[+]TATC[+]


[D8S1179]

chr = chr8
start = 124894864
stop = 124894916
flank_up_length = 15
flank_down_length = 15
unit_length = 4
strand = f
subtract = 0.0
mism_up = 2
mism_down = 2
min_reads = 50
max_num_unique = 6
min_frac_genotype = 0.7
hetero_balance = 0.25,0.75
min_frac_profile = 0.02
max_reads_unique_not_called = 0.1
noise_filter = 0.01
ignore_pos = 124894917-124894919,124894929,124894856,124894921-124894922
min_unex = 15
nomenclature =  TCTA[+]TCTG[+]TCTA[+]
		TCTA[+]
		TCTA[+]TCTG[+]TGTA[+]TCTA[+]
		TCTG[+]TGTA[+]TCTA[+]

[D9S1122]

chr = chr9
start = 77073825
stop = 77073873
flank_up_length = 18
flank_down_length = 15
unit_length = 4
strand = f
subtract = 0.0
mism_up = 3
mism_down = 2
min_reads = 50
max_num_unique = 6
min_frac_genotype = 0.7
hetero_balance = 0.25,0.75
min_frac_profile = 0.02
max_reads_unique_not_called = 0.1
noise_filter = 0.01
ignore_pos = 77073888,77073825,77073820,77073824
min_unex = 15
nomenclature =  TAGA[+]
                TAGA[1]TCGA[1]TAGA[+]


[D10S1248]

chr = chr10
start = 129294243
stop = 129294295
flank_up_length = 15
flank_down_length = 15
unit_length = 4
strand = f
subtract = 0.0
mism_up = 2
mism_down = 2
min_reads = 30
max_num_unique = 6
min_frac_genotype = 0.7
hetero_balance = 0.25,0.75
min_frac_profile = 0.02
max_reads_unique_not_called = 0.1
noise_filter = 0.01
ignore_pos = 129294232,129294240,129294301,129294236,129294243
min_unex = 15
nomenclature =  GGAA[+]


[D12S391]

chr = chr12
start = 12297019
stop = 12297095
flank_up_length = 15
flank_down_length = 15
unit_length = 4
strand = f
subtract = 0.0
mism_up = 2
mism_down = 2
min_reads = 30
max_num_unique = 8
min_frac_genotype = 0.7
hetero_balance = 0.25,0.75
min_frac_profile = 0.02
max_reads_unique_not_called = 0.1
noise_filter = 0.01
ignore_pos = 12297008-12297010,12297097.1T,12297098.1G,12297099-12297101,12297013,12297096
min_unex = 15
nomenclature =  AGAT[+]AGAC[+]
		AGAT[+]AGAC[+]AGAT[1]
		AGAT[+]GAT[1]AGAT[+]AGAC[+]
		AGGT[+]AGAT[+]AGAC[+]AGAT[+]
		AGAT[+]GAT[1]AGAT[+]AGAC[+]AGAT[1]
		AGGT[+]AGAT[+]AGAC[+]
		AGAT[+]GGAC[+]AGAC[+]

[D13S317]


chr = chr13
start = 82148024
stop = 82148068
flank_up_length = 15
flank_down_length = 27
unit_length = 4
strand = f
subtract = 0.0
mism_up = 2
mism_down = 6
min_reads = 30
max_num_unique = 6
min_frac_genotype = 0.7
hetero_balance = 0.25,0.75
min_frac_profile = 0.02
max_reads_unique_not_called = 0.1
noise_filter = 0.01
ignore_pos = 82148017,82148073,82148076
min_unex = 15
rs_info = chr13:82148069:rs9546005:AT
nomenclature =  TATC[+]
                TATC[+]AATC[+]

[D16S539]

chr = chr16
start = 86352701
stop = 86352745
flank_up_length = 15
flank_down_length = 18
unit_length = 4
strand = f
subtract = 0.0
mism_up = 2
mism_down = 2
min_reads = 50
max_num_unique = 6
min_frac_genotype = 0.7
hetero_balance = 0.25,0.75
min_frac_profile = 0.02
max_reads_unique_not_called = 0.1
noise_filter = 0.01
ignore_pos = 86352758,86352690,86352694,86352700,86352698,86352762,86352755,86352754
min_unex = 15
rs_info = chr16:86352761:rs11642858:AC
nomenclature =  GATA[+]
		GATA[+]CATA[+]GATA[+]
		GATA[+]GACA[+]GATA[+]


[D17S1301]

chr = chr17
start = 74684854
stop = 74684902
flank_up_length = 15
flank_down_length = 15
unit_length = 4
strand = f
subtract = 0.0
mism_up = 2
mism_down = 2
min_reads = 50
max_num_unique = 6
min_frac_genotype = 0.7
hetero_balance = 0.25,0.75
min_frac_profile = 0.02
max_reads_unique_not_called = 0.1
noise_filter = 0.01
ignore_pos = 74684854,74684903
min_unex = 15
nomenclature =  AGAT[+]

[D18S51]

chr = chr18
start = 63281666
stop = 63281738
flank_up_length = 14
flank_down_length = 15
unit_length = 4
strand = f
subtract = 0.0
mism_up = 1
mism_down = 2
min_reads = 30
max_num_unique = 6
min_frac_genotype = 0.7
hetero_balance = 0.25,0.75
min_frac_profile = 0.02
max_reads_unique_not_called = 0.1
noise_filter = 0.013
ignore_pos = 63281655.1A,63281654,63281744,63281742,63281666
min_unex = 15
rs_info = chr18:63281740:rs535823682:AG
nomenclature =  AGAA[+]
				AGAA[+]AG[+]
				AGAA[+]AGCA[+]AGAA[+]
				AGAA[+]GGAA[+]AGAA[+]


[D19S433]

chr = chr19
start = 29926234
stop = 29926298
flank_up_length = 15
flank_down_length = 15
unit_length = 4
strand = f
subtract = 2.0
mism_up = 2
mism_down = 2
min_reads = 30
max_num_unique = 6
min_frac_genotype = 0.7
hetero_balance = 0.25,0.75
min_frac_profile = 0.02
max_reads_unique_not_called = 0.1
noise_filter = 0.01
ignore_pos = 29926205,29926208,29926228-29926229,29926225,29926308-29926312,29926221,29926233,29926306
min_unex = 15
nomenclature =  CCTT[+]CCTA[1]CCTT[1]CTTT[1]CCTT[1]
				CCTT[+]CTTT[1]CCTT[+]CCTA[1]CCTT[1]CTTT[1]CCTT[1]
				CCTT[+]T[1]CCTT[+]CCTA[1]CCTT[1]CTTT[1]CCTT[1]
				CCTT[+]CCTA[1]CCTT[1]TT[1]CCTT[1]
				CCTT[+]CTTT[1]CCTT[1]

[D20S482]

chr = chr20
start = 4525691
stop = 4525747
flank_up_length = 15
flank_down_length = 15
unit_length = 4
strand = f
subtract = 0.0
mism_up = 3
mism_down = 2
min_reads = 50
max_num_unique = 6
min_frac_genotype = 0.7
hetero_balance = 0.25,0.75
min_frac_profile = 0.02
max_reads_unique_not_called = 0.1
noise_filter = 0.01
min_unex = 15
ignore_pos = 4525680-4525681,4525685
nomenclature =  AGAT[+]


[D21S11]

chr = chr21
start = 19181972
stop = 19182099
flank_up_length = 13
flank_down_length = 16
unit_length = 4
strand = f
subtract = 2.3
mism_up = 2
mism_down = 2
min_reads = 30
max_num_unique = 6
min_frac_genotype = 0.7
hetero_balance = 0.25,0.75
min_frac_profile = 0.02
max_reads_unique_not_called = 0.10
noise_filter = 0.013
ignore_pos = 19181964.1C,19182105.1C,19181966,19181964,19182102
min_unex = 15
nomenclature =  TCTA[+]TCTG[+]TCTA[+]TCA[+]TCTA[+]TCCATA[1]TCTA[+]
				TCTA[+]TCTG[+]TCTA[+]TA[+]TCTA[+]TCA[+]TCTA[+]TCCATA[1]TCTA[+]
				TCTA[+]TCTG[+]TCTA[+]TA[+]TCTA[+]TCA[+]TCTA[+]TCCATA[1]TCTA[+]TA[+]TCTA[+]
				TCTA[+]TCTG[+]TCTA[+]TA[+]TCTA[+]TCA[+]TCTA[+]TCCATA[1]TCA[+]TCTA[+]TA[+]TCTA[+]
				TCTA[+]TCTG[+]TCTA[+]TA[+]TCTA[+]TCA[+]TCTA[+]TCCATA[1]TCTA[+]TCA[+]TCTA[+]
				TCTA[+]TATA[+]TCTA[+]TCTG[+]TCTA[+]TA[+]TCTA[+]TCA[+]TCTA[+]TCCATA[1]TCTA[+]


[D22S1045]

chr = chr22
start = 37140286
stop = 37140337
flank_up_length = 15
flank_down_length = 15
unit_length = 3
strand = f
subtract = 0.0
mism_up = 1
mism_down = 2
min_reads = 30
max_num_unique = 6
min_frac_genotype = 0.7
hetero_balance = 0.25,0.75
min_frac_profile = 0.02
max_reads_unique_not_called = 0.20
noise_filter = 0.01
ignore_pos = 37140272,37140343,37140347.1A
min_unex = 15
nomenclature =  ATT[+]
		ATT[+]ACT[+]ATT[+]


[CSF1PO]

chr = chr5
start = 150076323
stop = 150076375
flank_up_length = 15
flank_down_length = 15
unit_length = 4
strand = f
subtract = 0.0
mism_up = 2
mism_down = 2
min_reads = 40
max_num_unique = 6
min_frac_genotype = 0.7
hetero_balance = 0.25,0.75
min_frac_profile = 0.02
max_reads_unique_not_called = 0.1
noise_filter = 0.01
ignore_pos = 150076401,150076403.1T,150076322,150076315,150076390,150076387
min_unex = 15
nomenclature =  ATCT[+]
		ATCT[+]GTCT[+]ATCT[+]


[FGA]

chr = chr4
start = 154587735
stop = 154587823
flank_up_length = 15
flank_down_length = 15
unit_length = 4
strand = f
subtract = 0.0
mism_up = 0
mism_down = 2
min_reads = 30
max_num_unique = 6
min_frac_genotype = 0.7
hetero_balance = 0.25,0.75
min_frac_profile = 0.02
max_reads_unique_not_called = 0.1
noise_filter = 0.01
ignore_pos = 154587717-154587718,154587723-154587724,154587727.1A,154587718.1G,154587825,154587829-154587831
min_unex = 15
nomenclature =  GGAA[+]GGAG[+]AAAG[+]AGAA[+]AAAA[+]GAAA[+]
		GGAA[+]GGAG[+]AAAG[+]AAAA[+]AA[+]GAAA[+]
		GGAA[+]GGAG[+]AAAG[+]T[+]AAAG[+]AGAA[+]AAAA[+]GAAA[+]
		GGAA[+]GGAG[+]AAAG[+]AAGG[+]AAAG[+]AGAA[+]AAAA[+]GAAA[+]
		GGAA[+]GGAG[+]AAAG[+]GAAG[+]AAAG[+]AAAA[+]AA[+]GAAA[+]
		GGAA[+]GGAG[+]AAAG[+]GAAG[+]AAAG[+]ACAG[+]AAAG[+]AAAA[+]AA[+]GAAA[+]
		GGAA[+]GGAG[+]AAAG[+]AAAC[+]AAAG[+]AGAA[+]AAAA[+]GAAA[+]
		GGAA[+]GGAG[+]AAAG[+]GAAG[+]AAAG[+]AGAA[+]AAAA[+]GAAA[+]
		GGAA[+]GGAG[+]AAAG[+]AGAA[+]AAAA[+]GAAA[+]


[PentaD]

chr = chr21
start = 43636204
stop = 43636269
flank_up_length = 15
flank_down_length = 15
unit_length = 5
strand = f
subtract = 0.0
mism_up = 1
mism_down = 1
min_reads = 30
max_num_unique = 6
min_frac_genotype = 0.7
hetero_balance = 0.25,0.75
min_frac_profile = 0.02
max_reads_unique_not_called = 0.05
noise_filter = 0.013
ignore_pos = 43636194.1A,43636289.1A,43636321,43636327.1A,43636279-43636281,43636276,43636275,43636282
min_unex = 15
rs_info = chr21:43636273:rs186259515:AG
nomenclature =  AAAGA[+]

[PentaE]

chr = chr15
start = 96831014
stop = 96831039
flank_up_length = 9
flank_down_length = 15
unit_length = 5
strand = f
subtract = 0.0
mism_up = 1
mism_down = 1
min_reads = 30
max_num_unique = 6
min_frac_genotype = 0.7
hetero_balance = 0.25,0.75
min_frac_profile = 0.02
max_reads_unique_not_called = 0.10
noise_filter = 0.013
ignore_pos = 96831008.1T,96831040-96831042,96831041.1T,96831043.1T,96831052-96831053,96831046
min_unex = 15
nomenclature =  TCTTT[+]
		TCTTT[+]TT[+]TCTTT[+]
		TCTTT[+]TCTT[+]


[TH01]

chr = chr11
start = 2171087
stop = 2171115
flank_up_length = 15
flank_down_length = 15
unit_length = 4
strand = f
subtract = 0.0
mism_up = 2
mism_down = 2
min_reads = 100
max_num_unique = 6
min_frac_genotype = 0.7
hetero_balance = 0.25,0.75
min_frac_profile = 0.02
max_reads_unique_not_called = 0.10
noise_filter = 0.01
ignore_pos = 2171128.1G,2171154.1C,2171159,2171126,2171117-2171118,2171081,2171086
min_unex = 15
nomenclature =  AATG[+]
		AATG[+]ATG[1]AATG[+]
		AATG[+]AACT[+]AATG[+]ATG[+]ATG[+]


[TPOX]

chr = chr2
start = 1489652
stop = 1489684
flank_up_length = 15
flank_down_length = 15
unit_length = 4
strand = f
subtract = 0.0
mism_up = 2
mism_down = 2
min_reads = 30
max_num_unique = 6
min_frac_genotype = 0.7
hetero_balance = 0.25,0.75
min_frac_profile = 0.02
max_reads_unique_not_called = 0.07
noise_filter = 0.01
ignore_pos = 1489611,1489688,1489691,1489689
min_unex = 15
nomenclature =  AATG[+]


[vWA]

chr = chr12
start = 5983976
stop = 5984044
flank_up_length = 11
flank_down_length = 30
unit_length = 4
strand = f
subtract = 0.0
mism_up = 1
mism_down = 1
min_reads = 30
max_num_unique = 6
min_frac_genotype = 0.7
hetero_balance = 0.25,0.75
min_frac_profile = 0.02
max_reads_unique_not_called = 0.10
noise_filter = 0.01
ignore_pos = 5983943.1G,5983949,5983958,5984063,5983974-5983976,5984046-5984047,5984071-5984072,5984051-5984052,5984074,5984057
min_unex = 15
rs_info = chr12:5983970:rs75219269:AG
nomenclature =  TAGA[+]CAGA[+]TAGA[+]
		TAGA[+]TGGA[+]TAGA[+]CAGA[+]TAGA[+]
		TAGA[+]TGGA[+]TAGA[+]CAGA[+]TAGA[+]
		TAGA[+]CAGA[+]TAGA[+]CAGA[+]TAGA[+]
		TAGA[+]TGGA[+]TAGA[+]CAGA[+]TAGA[+]CAGA[+]TAGA[+]
		TAGA[+]TGGA[+]TAGA[+]A[1]TAGA[+]CAGA[+]TAGA[+]
		TGGA[+]TAGA[+]TGGA[+]TAGA[+]CAGA[+]TAGA[+]CAGA[+]TAGA[+]
		TAGA[+]TGGA[+]CAGA[+]TAGA[+]
		TAGA[+]CAGA[+]	
